# Supplementary material for: Preparing Interns as Teachers: Teaching Fourth-Year Medical Students the Tenets of the One-Minute Preceptor Model
Source: MedEdPORTAL. 2023 Dec 26;19:11371. doi: 10.15766/mep_2374-8265.11371 (PMC10749993; doi:10.15766/mep_2374-8265.11371)
Supplement: Supplementary file 1 — Intern-as-Teacher Didactic.pptxCommitment and Justification Cases.docxTeach a General Rule Cases.docxFeedback Cases.docxFull OMP Practice Cases.docxOSTE Case.docxOSTE Rubric.docxPre-Post Evaluation.docxFacilitator Guide.docx [file mep_2374-8265.11371-s001.zip]

Archive with 10 entries (10 files):
- B. Commitment and Justification Cases.docx
- C. Teach a General Rule Cases.docx
- D. Feedback Cases.docx
- E. Full OMP Practice Cases.docx
- F. OSTE Case.docx
- H. Pre-Post Evaluation.docx
- I. Facilitator Guide.docx
- A. Intern-as-Teacher Didactic.pptx
- G. OSTE Rubric.docx
- _Educational Summary Report_11371.pdf
